# Supplementary material for: A method to control phosphoinositides and to analyze PTEN function in living cells using voltage sensitive phosphatases
Source: Front Pharmacol. 2015 Mar 31;6:68. doi: 10.3389/fphar.2015.00068 (PMC4379879; doi:10.3389/fphar.2015.00068)
Supplement: Supplementary file 1 [file DataSheet1.FASTA]

>Frubby
MVSKGEELFTGVVPILVELDGDVNGHRFSVSGEGEGDATYGKLTLKFICTTGKLPVPWPTLVTTLTWGVQ
CFSRYPDHMKQHDFFKSAMPEGYVQERTIFFKDDGNYKTRAEVKFEGDTLVNRIELKGIDFKEDGNILGH
KLEYNYISHNVYITADKQKNGIKAHFKIRHNIEDGGVQLADHYQQNTPIGDGPVLLPDNHYLSTQSALSK
DPNEKRDHMVLLEFVTAAGITLGMDELYLEAQASNSAEAAAREAAAREAAAREAAAREAAAREAAARSGL
RSRAQASNSAVDIEVQDLEEFALRPAPQGITIKCRITRDKKGMDRGMYPTYFLHLDREDGKKVFLLAGRK
RKKSKTSNYLISVDPTDLSRGGDSYIGKLRSNLMGTKFTVYDNGVNPQKASSSTLESGTLRQELAAVCYE
TNVLGFKGPRKMSVIVPGMNMVHERVCIRPRNEHETLLARWQNKNTESIIELQNKTPVWNDDTQSYVLNF
HGRVTQASVKNFQIIHGNDPDYIVMQFGRVAEDVFTMDYNYPLCALQAFAIALSSFDSKLACELGTEAAA
REAAAREAAARGGEAAAREAAAREAAARGGRMVSKGEELFTGVVPILVELDGDVNGHKFSVSGEGEGDAT
YGKLTLKLICTTGKLPVPWPTLVTTLGYGLQCFARYPDHMKQHDFFKSAMPEGYVQERTIFFKDDGNYKT
RAEVKFEGDTLVNRIELKGIDFKEDGNILGHKLEYNYNSHNVYITADKQKNGIKANFKIRHNIEDGGVQL
ADHYQQNTPIGDGPVLLPDNHYLSYQSALSKDPNEKRDHMVLLEFVTAASSEAAAREAAAREAAAREAAA
REAAAREAAAREAAARSRKMSKDGKKKKKKSKTKCVIM
